# Supplementary material for: Targeted Disruption of Lats1 and Lats2 in Mice Impairs Testis Development and Alters Somatic Cell Fate
Source: Int J Mol Sci. 2022 Nov 5;23(21):13585. doi: 10.3390/ijms232113585 (PMC9655313; doi:10.3390/ijms232113585)
Supplement: Supplementary file 1 [file ijms-23-13585-s001.zip]

Archive with 1 entries (1 files):
- ijms-1978618-supplementary.pdf
